# Supplementary material for: Histone regulator KAT2A acts as a potential biomarker related to tumor microenvironment and prognosis of diffuse large B cell lymphoma
Source: BMC Cancer. 2023 Oct 3;23:934. doi: 10.1186/s12885-023-11401-4 (PMC10546681; doi:10.1186/s12885-023-11401-4)
Supplement: Supplementary file 1 — Supplementary Material 1 [file 12885_2023_11401_MOESM1_ESM.xlsx]

## Sheet: Table S1
Table S1: Summary of histone acetylation Modification regulators
Gene	Type
HAT1	writer
KAT2A	writer
NAT10	writer
KAT2B	writer
KAT8	writer
KAT6A	writer
KAT6B	writer
KAT7	writer
EP300	writer
CREBBP	writer
HDAC1	eraser
HDAC2	eraser
HDAC3	eraser
HDAC8	eraser
SIRT2	eraser
SIRT1	eraser
SIRT3	eraser
SIRT4	eraser
SIRT5	eraser
SIRT6	eraser
SIRT7	eraser
HDAC4	eraser
HDAC5	eraser
HDAC6	eraser
HDAC7	eraser
HDAC9	eraser
HDAC10	eraser
HDAC11	eraser
BRD2	reader
BRD3	reader
BRD4	reader
BRDT	reader
BPTF	reader
ATAD2B	reader
BAZ2B	reader
TAF1	reader
YEATS4	reader
DPF3	reader
SMARCA2	reader
SMARCA4	reader
PBRM1	reader
DPF1	reader
DPF2	reader

## Sheet: Table S2
Table S2 :Univariate Cox regression of 38 histone acetylation regulators
id	HR	HR.95L	HR.95H	pvalue	km
HAT1	0.679553	0.380397	1.21398	0.191902	0.0189791
KAT2A	2.04451	1.38081	3.02722	0.000355228	0.00304481
NAT10	1.02135	0.733816	1.42155	0.900337	0.125445
KAT2B	0.895515	0.521551	1.53762	0.689078	0.0998358
KAT8	1.35096	0.336037	5.43121	0.671747	0.0335822
KAT6A	0.852901	0.368203	1.97565	0.710451	0.261557
KAT6B	1.17755	0.779992	1.77773	0.436768	0.081071
KAT7	1.85585	1.0008	3.4414	0.0497032	0.0155707
EP300	1.04748	0.701892	1.56323	0.820346	0.129796
CREBBP	1.74772	0.975784	3.13032	0.0604461	0.00711437
HDAC1	0.750311	0.454019	1.23996	0.262371	0.0173279
HDAC2	0.868149	0.460436	1.63689	0.662131	0.248804
HDAC3	0.971707	0.422271	2.23604	0.946185	0.187332
HDAC8	1.32258	0.912037	1.91793	0.140373	0.0128487
SIRT2	1.32159	0.809084	2.15874	0.265383	0.0630762
SIRT6	0.882176	0.318973	2.43981	0.809141	0.274251
HDAC4	0.322802	0.0530896	1.96274	0.21954	0.0252993
HDAC5	3.33596	1.53259	7.26135	0.00239867	0.000163148
HDAC6	1.40309	0.876388	2.24633	0.158405	0.023305
HDAC7	1.00296	0.690371	1.4571	0.987607	0.0817934
HDAC9	2.00109	0.44113	9.07752	0.368572	0.0826731
HDAC10	1.427	0.369366	5.51301	0.606106	0.0174248
HDAC11	0.864955	0.227088	3.29452	0.831622	0.212061
BRD2	1.64825	1.01388	2.67955	0.0438467	0.00512048
BRD3	0.462484	0.095752	2.23381	0.337197	0.0533942
BRD4	1.53831	0.945247	2.50347	0.0830347	0.00333505
BRDT	0.598937	0.178374	2.01109	0.406858	0.0958581
BPTF	1.23134	0.80257	1.88918	0.340645	0.0218071
ATAD2B	1.14109	0.715756	1.81918	0.579137	0.215703
BAZ2B	0.908288	0.663867	1.2427	0.547556	0.0107928
TAF1	1.43841	0.86154	2.40154	0.164501	0.0704134
YEATS4	0.935367	0.606464	1.44264	0.762471	0.18814
DPF3	1.26109	0.383694	4.14486	0.702377	0.16235
SMARCA2	1.16285	0.746896	1.81045	0.504161	0.176308
SMARCA4	1.50682	0.55161	4.11614	0.42391	0.121489
PBRM1	1.28489	0.594216	2.77836	0.52407	0.0246223
DPF1	3.17325	0.542189	18.5719	0.200217	0.00521875
DPF2	0.983282	0.551652	1.75263	0.954409	0.110758
